# Supplementary material for: First Identification of 12β-Deoxygonyautoxin 5 (12α-Gonyautoxinol 5) in the Cyanobacterium Dolichospermum circinale (TA04) and 12β-Deoxysaxitoxin (12α-Saxitoxinol) in D. circinale (TA04) and the Dinoflagellate Alexandrium pacificum (Group IV) (120518KureAC)
Source: Mar Drugs. 2022 Feb 25;20(3):166. doi: 10.3390/md20030166 (PMC8954441; doi:10.3390/md20030166)
Supplement: Supplementary file 1 [file marinedrugs-20-00166-s001.zip]

Archive with 1 entries (1 files):
- marinedrugs-1560468-supplementary.pdf
